# Supplementary material for: Modeling and Forecasting Dead-on-Arrival in Broilers Using Time Series Methods: A Case Study from Thailand
Source: Animals (Basel). 2025 Apr 20;15(8):1179. doi: 10.3390/ani15081179 (PMC12024027; doi:10.3390/ani15081179)
Supplement: Supplementary file 1 [file animals-15-01179-s001.zip]

Archive with 1 entries (1 files):
- animals-3580998-supplementary.pdf
